# Supplementary material for: Potential of Ramalin and Its Derivatives for the Treatment of Alzheimer’s Disease
Source: Molecules. 2021 Oct 26;26(21):6445. doi: 10.3390/molecules26216445 (PMC8588271; doi:10.3390/molecules26216445)
Supplement: Supplementary file 1 [file molecules-26-06445-s001.zip]

Archive with 1 entries (1 files):
- molecules-1398968-supplementary.pdf
